# Supplementary material for: Ultrasensitive and Multiplexed Protein Imaging with Cleavable Fluorescent Tyramide and Antibody Stripping
Source: Int J Mol Sci. 2021 Aug 11;22(16):8644. doi: 10.3390/ijms22168644 (PMC8395465; doi:10.3390/ijms22168644)
Supplement: Supplementary file 1 [file ijms-22-08644-s001.zip]

Archive with 1 entries (1 files):
- ijms-1322374-supplementary.pdf
